# Supplementary material for: Effects of Ferulic Acid on Meat Quality, Carcass Traits, Muscle Fiber Types, and Muscle Development in Shaziling Pigs
Source: Foods. 2026 Jun 11;15(12):2111. doi: 10.3390/foods15122111 (PMC13298282; doi:10.3390/foods15122111)
Supplement: Supplementary file 1 [file foods-15-02111-s001.zip]

Archive with 1 entries (1 files):
- foods-4354586-supplementary.pdf
